# Supplementary material for: Butyrate reduces epithelial barrier dysfunction induced by the foodborne mycotoxin deoxynivalenol in cell monolayers derived from pig jejunum organoids
Source: Gut Microbes. 2024 Nov 21;16(1):2430424. doi: 10.1080/19490976.2024.2430424 (PMC11587856; doi:10.1080/19490976.2024.2430424)
Supplement: Supplemental Material [file KGMI_A_2430424_SM8317.zip]

Archive with 3 entries (2 files):
- KGMI 2430424/
- KGMI 2430424/Alberge_Mussard_supp_table_1.xlsx
- KGMI 2430424/Alberge_Mussard_supp_table_2.xlsx
