# Supplementary material for: Butyrate reduces epithelial barrier dysfunction induced by the foodborne mycotoxin deoxynivalenol in cell monolayers derived from pig jejunum organoids
Source: Gut Microbes. 2024 Nov 21;16(1):2430424. doi: 10.1080/19490976.2024.2430424 (PMC11587856; doi:10.1080/19490976.2024.2430424)
Supplement: Supplemental Material [file KGMI_A_2430424_SM8317.zip › KGMI 2430424/Alberge_Mussard_supp_table_2.xlsx]

## Sheet: Feces Week 0
Feces Week 0	Mean		SEM
	Control	DON	Control	DON	P-value	Adjusted P-value
Diversity
InvSimpson	13.7546	15.7763	2.17147	2.61022	0.545
Observed	335.4	314.6	18.8722	16.4413	0.496
Shannon	3.77074	3.79323	0.14967	0.0923	0.94
Phylum relative abundance (%)
Firmicutes	80.752	86.248	2.525	2.269	0.112
Bacteroidota	16.972	12.032	1.968	2.26	0.096
Spirochaetota	1.369	1.071	0.545	0.407	0.545
Family relative abundance (%)
Lactobacillaceae	37.798	34.304	5.482	3.03	0.199	0.514
Lachnospiraceae	17.633	23.006	0.807	2.404	0.112	0.358
Prevotellaceae	13.724	10.158	1.563	2.197	0.112	0.358
Ruminococcaceae	7.822	8.594	0.844	0.853	0.705	0.762
Clostridiaceae	5.149	8.938	2.049	3.136	0.257	0.514
Butyricicoccaceae	4.042	3.682	0.653	0.479	0.762	0.762
Oscillospiraceae	2.581	1.936	0.645	0.192	0.545	0.727
Spirochaetaceae	1.369	1.071	0.545	0.407	0.545	0.727
Rikenellaceae	1.167	0.867	0.199	0.153	0.226	0.514
Muribaculaceae	1.157	0.654	0.21	0.111	0.082	0.358
Christensenellaceae	1.087	0.503	0.614	0.092	0.762	0.762
Peptostreptococcaceae	0.954	0.968	0.228	0.22	0.762	0.762
[Eubacterium] coprostanoligenes group	0.779	0.852	0.122	0.101	0.496	0.727
p-2534-18B5 gut group	0.552	0.061	0.299	0.022	0.096	0.358
Anaerovoracaceae	0.517	0.588	0.102	0.077	0.545	0.727
Erysipelotrichaceae	0.359	0.724	0.13	0.202	0.082	0.358
Genus relative abundance (%)
Lactobacillus	22.104	18.746	4.149	2.528	0.762	0.911
Limosilactobacillus	13.941	14.143	2.414	1.468	0.88	0.911
Prevotella_9	8.394	6.06	1.593	1.91	0.131	0.911
Clostridium sensu stricto 1	5.076	8.901	2.041	3.137	0.29	0.911
Blautia	4.247	6.551	0.46	1.158	0.199	0.911
UCG-008	3.902	3.433	0.651	0.467	0.65	0.911
Subdoligranulum	2.942	2.67	0.719	0.434	0.94	0.94
Faecalibacterium	2.866	3.539	0.503	0.532	0.29	0.911
Prevotella	2.703	1.868	0.841	0.401	0.65	0.911
Roseburia	2.182	1.314	0.535	0.224	0.326	0.911
Ligilactobacillus	1.753	1.415	0.751	0.504	0.545	0.911
Ruminococcus	1.37	1.66	0.159	0.183	0.174	0.911
Treponema	1.369	1.071	0.545	0.407	0.545	0.911
Rikenellaceae RC9 gut group	1.129	0.824	0.193	0.136	0.199	0.911
Christensenellaceae R-7 group	1.087	0.503	0.614	0.092	0.762	0.911
Coprococcus	1.062	1.651	0.127	0.389	0.45	0.911
Fusicatenibacter	1.023	1.105	0.28	0.547	0.65	0.911
UCG-005	0.971	0.593	0.49	0.158	0.545	0.911
Prevotellaceae NK3B31 group	0.958	0.889	0.211	0.273	0.65	0.911
Agathobacter	0.847	0.969	0.203	0.252	0.762	0.911
Alloprevotella	0.756	0.779	0.163	0.146	0.545	0.911
[Eubacterium] hallii group	0.751	0.829	0.091	0.144	0.705	0.911
Terrisporobacter	0.672	0.63	0.231	0.226	0.88	0.911
Frisingicoccus	0.643	0.529	0.261	0.24	0.545	0.911
UCG-002	0.609	0.524	0.182	0.061	0.821	0.911
NK4A214 group	0.501	0.417	0.131	0.077	0.821	0.911
Marvinbryantia	0.43	0.548	0.062	0.1	0.496	0.911
Anaerostipes	0.391	0.858	0.104	0.359	0.199	0.911
Dorea	0.317	0.541	0.061	0.134	0.151	0.911

## Sheet: Feces Week 1
Feces Week 1	Mean		SEM
	Control	DON	Control	DON	P-value	Adjusted P-value
Diversity
InvSimpson	21.8486	21.5669	4.3463	3.67324	0.705
Observed	362.2	321.1	16.143	12.0134	0.041
Shannon	4.1194	3.95921	0.10293	0.09574	0.226
Phylum relative abundance (%)
Firmicutes	81.45	87.027	2.598	2.181	0.131
Bacteroidota	17.459	11.762	2.671	2.208	0.131
Family relative abundance (%)
Lactobacillaceae	32.239	25.901	4.372	4.985	0.29	0.464
Lachnospiraceae	23.758	27.043	1.112	2.47	0.257	0.464
Prevotellaceae	15.409	10.305	2.796	2.132	0.257	0.464
Ruminococcaceae	11.304	12.387	1.133	1.506	0.762	0.871
Butyricicoccaceae	3.142	2.203	0.308	0.283	0.041	0.164
Oscillospiraceae	2.443	1.748	0.47	0.308	0.326	0.474
Clostridiaceae	1.695	10.058	0.58	3.228	0.005	0.08
Peptostreptococcaceae	1.15	2.41	0.169	0.788	0.364	0.485
Rikenellaceae	1.036	0.749	0.192	0.182	0.174	0.464
Anaerovoracaceae	0.853	0.521	0.139	0.107	0.041	0.164
[Eubacterium] coprostanoligenes group	0.774	0.767	0.095	0.066	0.88	0.88
Muribaculaceae	0.704	0.479	0.142	0.089	0.226	0.464
Selenomonadaceae	0.634	0.943	0.149	0.294	0.406	0.5
Christensenellaceae	0.6	0.55	0.203	0.313	0.29	0.464
Veillonellaceae	0.537	0.125	0.269	0.077	0.016	0.128
Erysipelatoclostridiaceae	0.239	0.896	0.072	0.754	0.85	0.88
Genus relative abundance (%)
Lactobacillus	19.962	17.691	3.43	3.227	0.65	0.696
Limosilactobacillus	11.592	7.577	1.711	1.774	0.131	0.357
Prevotella_9	8.599	7.555	2.147	1.763	0.762	0.788
Blautia	4.925	6.986	0.519	1.269	0.364	0.554
Faecalibacterium	4.892	6.681	0.843	1.19	0.364	0.554
Subdoligranulum	3.403	2.854	0.467	0.641	0.406	0.554
UCG-008	2.928	1.958	0.291	0.252	0.01	0.075
Roseburia	2.858	3.01	0.462	0.472	0.496	0.62
Prevotella_7	2.819	0.101	0.775	0.052	0.001	0.03
Coprococcus	2.45	1.81	0.612	0.433	0.406	0.554
Ruminococcus	2.125	2.253	0.228	0.401	1	1
Prevotella	1.666	1.301	0.31	0.276	0.545	0.629
Agathobacter	1.073	1.478	0.331	0.284	0.364	0.554
Prevotellaceae NK3B31 group	1.055	0.332	0.325	0.104	0.023	0.115
Sarcina	1.034	4.007	0.416	1.214	0.041	0.154
Rikenellaceae RC9 gut group	1.003	0.729	0.184	0.178	0.199	0.459
[Eubacterium] hallii group	0.952	0.904	0.114	0.216	0.406	0.554
Fusicatenibacter	0.865	0.949	0.18	0.138	0.597	0.663
UCG-005	0.832	0.604	0.215	0.128	0.496	0.62
Intestinibacter	0.821	0.498	0.133	0.094	0.049	0.163
Alloprevotella	0.688	0.708	0.093	0.186	0.406	0.554
Ligilactobacillus	0.686	0.633	0.533	0.237	0.112	0.336
Clostridium sensu stricto 1	0.661	6.051	0.315	2.344	0.004	0.06
UCG-002	0.639	0.437	0.147	0.088	0.199	0.459
Christensenellaceae R-7 group	0.6	0.55	0.203	0.313	0.29	0.554
Marvinbryantia	0.581	0.484	0.068	0.081	0.226	0.484
Lachnospiraceae NK4A136 group	0.53	0.399	0.206	0.204	0.545	0.629
Dialister	0.508	0.081	0.258	0.048	0.008	0.075
Terrisporobacter	0.328	1.906	0.145	0.777	0.013	0.078
Mitsuokella	0.214	0.733	0.129	0.306	0.028	0.12

## Sheet: Feces Week 2
Feces Week 2	Mean		SEM
	Control	DON	Control	DON	P-value	Adjusted P-value
Diversity
InvSimpson	34.7306	29.7311	4.12006	4.36492	0.326
Observed	370.4	366.3	12.5115	14.8541	0.82
Shannon	4.36811	4.28184	0.09666	0.10291	0.545
Phylum relative abundance (%)
Bacteroidota	26.392	18.975	1.436	1.65	0.005
Firmicutes	71.915	79.366	1.245	1.701	0.005
Spirochaetota	0.539	0.557	0.306	0.183	0.059
Family relative abundance (%)
Anaerovoracaceae	0.736	0.58	0.208	0.165	0.88	0.94
Butyricicoccaceae	3.145	3.436	0.512	0.588	0.821	0.94
Clostridiaceae	3.82	12.215	0.927	3.2	0.019	0.142
Lachnospiraceae	27.159	25.492	2.392	1.92	0.705	0.94
Lactobacillaceae	17.15	13.69	3.925	4.339	0.226	0.484
Muribaculaceae	1.41	0.827	0.548	0.147	0.821	0.94
Oscillospiraceae	2.861	2.002	0.976	0.385	0.94	0.94
Peptostreptococcaceae	1.118	4.732	0.223	1.364	0.007	0.105
Prevotellaceae	22.933	16.389	2.305	1.683	0.059	0.177
Rikenellaceae	1.32	1.349	0.4	0.165	0.151	0.378
Ruminococcaceae	9.92	11.665	1.145	1.27	0.406	0.761
Selenomonadaceae	1.359	1.071	0.566	0.242	0.545	0.908
Spirochaetaceae	0.539	0.557	0.306	0.183	0.059	0.177
Veillonellaceae	1.439	0.535	0.343	0.206	0.041	0.177
[Eubacterium] coprostanoligenes group	0.895	0.775	0.206	0.163	0.65	0.94
Genus relative abundance (%)
Agathobacter	2.013	1.068	0.543	0.216	0.174	0.383
Alloprevotella	1.004	0.668	0.139	0.157	0.096	0.288
Blautia	5.638	6.463	0.66	0.759	0.65	0.867
Clostridium sensu stricto 1	1.446	7.87	0.38	2.504	0.004	0.044
Coprococcus	1.24	1.483	0.233	0.211	0.29	0.532
Dialister	1.421	0.508	0.339	0.207	0.028	0.185
Faecalibacterium	4.161	5.27	0.91	0.911	0.406	0.638
Fusicatenibacter	1.004	1.118	0.234	0.196	0.762	0.867
Intestinibacter	0.658	1.803	0.115	0.376	0.023	0.185
Lachnospiraceae NK4A136 group	0.511	0.197	0.279	0.053	0.94	0.969
Lactobacillus	10.675	8.499	2.593	2.609	0.45	0.646
Limosilactobacillus	6.311	4.98	1.748	1.872	0.364	0.601
Marvinbryantia	0.678	0.8	0.099	0.061	0.45	0.646
Mitsuokella	1.118	0.948	0.589	0.25	0.29	0.532
NK4A214 group	0.554	0.401	0.223	0.1	0.705	0.867
Oribacterium	0.469	0.873	0.1	0.164	0.059	0.271
Prevotella	1.697	1.498	0.407	0.208	0.762	0.867
Prevotella_7	1.937	2.259	0.419	0.601	0.762	0.867
Prevotella_9	15.77	11.037	2.447	1.432	0.112	0.308
Prevotellaceae NK3B31 group	1.51	0.425	0.249	0.123	0.002	0.044
Rikenellaceae RC9 gut group	1.226	1.252	0.36	0.13	0.151	0.356
Roseburia	2.896	2.631	0.836	0.622	0.762	0.867
Ruminococcus	2.25	1.767	0.317	0.308	0.151	0.356
Sarcina	2.374	4.344	0.705	1.212	0.199	0.41
Subdoligranulum	2.775	3.868	0.458	0.537	0.082	0.271
Terrisporobacter	0.459	2.812	0.132	0.963	0.004	0.044
Treponema	0.539	0.557	0.306	0.183	0.059	0.271
UCG-002	0.736	0.696	0.225	0.154	0.88	0.937
UCG-005	1.062	0.459	0.635	0.108	0.88	0.937
UCG-008	3.025	3.26	0.509	0.589	1	1
[Eubacterium] hallii group	0.698	0.99	0.116	0.128	0.07	0.271
[Eubacterium] ruminantium group	1.342	0.334	0.703	0.083	0.364	0.601
[Ruminococcus] gauvreauii group	0.635	0.097	0.386	0.023	0.082	0.271

## Sheet: Feces Week 3
Feces Week 3	Mean		SEM
	Control	DON	Control	DON	P-value	Adjusted P-value
Diversity
InvSimpson	38.0401	30.6587	3.52794	3.48602	0.364
Observed	367.9	362.1	20.3974	17.358	0.762
Shannon	4.43842	4.26597	0.07928	0.09746	0.326
Phylum relative abundance (%)
Actinobacteriota	0.721	0.317	0.37	0.067	0.545
Bacteroidota	28.146	26.06	2.512	1.971	0.326
Firmicutes	69.692	73.075	2.369	2.002	0.226
Spirochaetota	0.535	0.191	0.144	0.049	0.041
Family relative abundance (%)
Butyricicoccaceae	3.012	3.75	0.502	0.509	0.364	0.546
Clostridiaceae	7.459	13.623	1.202	2.284	0.019	0.07
Lachnospiraceae	25.706	24.395	2.467	1.738	0.821	0.88
Lactobacillaceae	6.906	6.782	1.306	1.434	0.88	0.88
Muribaculaceae	1.756	0.843	0.604	0.189	0.131	0.218
Oscillospiraceae	2.174	1.06	0.477	0.15	0.013	0.07
Peptostreptococcaceae	4.555	8.227	0.704	1.215	0.023	0.07
Prevotellaceae	23.323	23.855	2.742	2.012	0.821	0.88
Rikenellaceae	2.458	1.088	0.662	0.192	0.028	0.07
Ruminococcaceae	8.075	10.054	0.458	0.657	0.028	0.07
Selenomonadaceae	1.887	0.914	1.054	0.208	0.45	0.614
Spirochaetaceae	0.535	0.191	0.144	0.049	0.041	0.088
Streptococcaceae	4.208	0.511	0.999	0.151	0	0
Veillonellaceae	1.301	0.716	0.474	0.135	0.545	0.681
[Eubacterium] coprostanoligenes group	1.201	0.51	0.422	0.076	0.096	0.18
Genus relative abundance (%)
Agathobacter	0.923	1.383	0.275	0.451	0.545	0.666
Alloprevotella	1.063	0.909	0.208	0.107	0.65	0.692
Blautia	5.62	7.978	0.823	0.819	0.041	0.104
Clostridium sensu stricto 1	2.712	7.866	0.46	1.644	0.004	0.044
Coprococcus	0.826	0.93	0.131	0.131	0.597	0.679
Dialister	1.282	0.7	0.467	0.134	0.545	0.666
Faecalibacterium	2.928	4.7	0.542	0.441	0.019	0.104
Fusicatenibacter	0.522	1.128	0.074	0.239	0.019	0.104
Intestinibacter	0.468	0.624	0.056	0.066	0.112	0.231
Lactobacillus	5.078	5.077	0.985	1.19	0.65	0.692
Limosilactobacillus	1.725	1.373	0.428	0.315	0.496	0.666
Marvinbryantia	0.502	0.584	0.069	0.07	0.45	0.666
Mitsuokella	1.691	0.838	1.069	0.219	0.705	0.727
Oribacterium	0.481	0.499	0.1	0.053	0.406	0.638
Prevotella	1.616	2.085	0.211	0.381	0.597	0.679
Prevotella_7	1.649	0.566	0.332	0.105	0.013	0.104
Prevotella_9	16.029	18.628	2.188	1.835	0.496	0.666
Prevotellaceae NK3B31 group	1.947	0.777	0.542	0.289	0.034	0.104
Rikenellaceae RC9 gut group	2.352	1.059	0.623	0.188	0.034	0.104
Roseburia	3.297	1.92	0.99	0.283	0.406	0.638
Ruminococcus	2.232	1.562	0.349	0.241	0.112	0.231
Sarcina	4.747	5.757	0.929	2.3	0.545	0.666
Streptococcus	4.208	0.511	0.999	0.151	0	0
Subdoligranulum	2.297	3.326	0.426	0.464	0.082	0.193
Syntrophococcus	1.447	0.057	1.21	0.018	0.212	0.412
Terrisporobacter	3.817	6.61	0.672	0.957	0.041	0.104
Treponema	0.535	0.191	0.144	0.049	0.041	0.104
UCG-002	0.813	0.259	0.289	0.049	0.034	0.104
UCG-005	0.527	0.3	0.127	0.054	0.226	0.414
UCG-008	2.848	3.518	0.51	0.492	0.406	0.638
[Eubacterium] hallii group	0.748	0.746	0.138	0.13	1	1
[Eubacterium] ruminantium group	2.522	0.547	0.586	0.106	0.001	0.016
[Ruminococcus] gauvreauii group	0.921	0.116	0.408	0.026	0.041	0.104

## Sheet: Feces Week 4
Feces Week 4	Mean		SEM
	Control	DON	Control	DON	P-value	Adjusted P-value
Diversity
InvSimpson	34.6377	29.4389	4.70831	5.79852	0.624
Observed	374.9	367.889	15.1851	18.4981	0.624
Shannon	4.37652	4.28489	0.14428	0.14924	0.935
Phylum relative abundance (%)
Bacteroidota	22.424	19.486	2.497	2.183	0.514
Firmicutes	75.94	78.279	2.45	2.373	0.568
Spirochaetota	0.386	1.303	0.099	0.472	0.288
Family relative abundance (%)
Anaerovoracaceae	0.909	0.65	0.235	0.131	0.683	0.783
Butyricicoccaceae	3.062	3.114	0.623	0.255	0.744	0.783
Christensenellaceae	1.46	1.009	0.528	0.329	0.568	0.783
Clostridiaceae	12.261	17.261	4.03	4.708	0.514	0.783
Erysipelotrichaceae	0.469	0.596	0.181	0.156	0.369	0.783
Lachnospiraceae	21.352	20.889	2.2	2.128	0.806	0.806
Lactobacillaceae	2.644	8.147	0.635	3.424	0.288	0.783
Muribaculaceae	1.894	1.206	0.517	0.239	0.568	0.783
Oscillospiraceae	4.124	3.517	0.607	0.551	0.683	0.783
Paludibacteraceae	0.179	0.57	0.077	0.279	0.165	0.783
Peptostreptococcaceae	5.443	6.728	0.941	1.217	0.369	0.783
Prevotellaceae	17.781	15.548	2.875	2.444	0.683	0.783
Rikenellaceae	2.414	1.728	0.524	0.332	0.414	0.783
Ruminococcaceae	9.471	8.652	1.296	1.028	0.624	0.783
Selenomonadaceae	1.922	0.641	1.369	0.173	0.744	0.783
Spirochaetaceae	0.386	1.303	0.099	0.472	0.288	0.783
Streptococcaceae	6.885	1.705	1.133	0.533	0.001	0.02
UCG-010	0.474	0.508	0.116	0.103	0.744	0.783
Veillonellaceae	1.662	1.137	0.492	0.305	0.683	0.783
[Eubacterium] coprostanoligenes group	1.299	1.078	0.223	0.134	0.568	0.783
Genus relative abundance (%)
Alloprevotella	0.898	1.213	0.167	0.275	0.624	0.872
Blautia	4.519	4.257	0.51	0.589	0.87	0.924
Christensenellaceae R-7 group	1.46	1.009	0.528	0.329	0.568	0.84
Clostridium sensu stricto 1	9.885	14.669	3.816	4.059	0.142	0.603
Coprococcus	1.803	1.681	0.326	0.197	0.935	0.963
Dialister	1.655	1.133	0.488	0.305	0.683	0.872
Faecalibacterium	3.903	2.64	0.867	0.373	0.369	0.738
Family XIII AD3011 group	0.597	0.508	0.161	0.117	0.744	0.872
Fusicatenibacter	0.509	0.558	0.138	0.136	0.369	0.738
Intestinibacter	0.717	0.872	0.143	0.076	0.121	0.603
Lactobacillus	2.034	6.336	0.453	2.694	0.253	0.717
Limosilactobacillus	0.598	1.768	0.222	0.736	0.142	0.603
Marvinbryantia	0.661	0.619	0.131	0.107	1	1
Mitsuokella	1.668	0.336	1.388	0.144	0.369	0.738
NK4A214 group	0.832	0.694	0.164	0.118	0.806	0.884
Oribacterium	0.806	0.381	0.219	0.104	0.142	0.603
Prevotella	1.126	1.854	0.208	0.4	0.191	0.649
Prevotella_7	1.131	0.884	0.293	0.255	0.462	0.785
Prevotella_9	11.195	7.619	2.571	1.855	0.369	0.738
Prevotellaceae NK3B31 group	2.733	3.318	0.803	0.75	0.462	0.785
Rikenellaceae RC9 gut group	2.284	1.659	0.498	0.323	0.414	0.782
Roseburia	2.061	3.49	0.541	0.626	0.072	0.603
Ruminococcus	1.612	2.158	0.19	0.311	0.191	0.649
Sarcina	2.376	2.593	0.566	0.808	0.744	0.872
Streptococcus	6.885	1.705	1.133	0.533	0.001	0.034
Subdoligranulum	3.103	2.88	0.389	0.484	0.514	0.794
Terrisporobacter	4.447	5.309	0.73	1.056	0.683	0.872
Treponema	0.386	1.303	0.099	0.472	0.288	0.738
Turicibacter	0.389	0.502	0.188	0.166	0.253	0.717
UCG-002	1.073	0.743	0.177	0.13	0.142	0.603
UCG-005	1.455	1.346	0.271	0.251	0.806	0.884
UCG-008	2.844	2.957	0.602	0.274	0.514	0.794
[Eubacterium] hallii group	0.87	0.65	0.092	0.08	0.086	0.603
[Eubacterium] ruminantium group	1.171	0.509	0.878	0.197	0.744	0.872

## Sheet: Jejunum Week 4
Jejunum Week 4	Mean		SEM
	Control	DON	Control	DON	P-value	Adjusted P-value
Diversity
InvSimpson	13.55	19.287	5.646	6.164	0.705
Observed	270.8	264	41.574	48.466	1
Shannon	2.877	3.008	0.446	0.538	0.762
Phylum relative abundance (%)
Firmicutes	85.108	84.598	4.457	4.351	0.94
Bacteroidota	13.447	13.755	4.171	4.059	0.88
Proteobacteria	0.476	0.648	0.139	0.12	0.199
Family relative abundance (%)
Clostridiaceae	35.686	32.374	7.975	10.542	0.545	1
Lactobacillaceae	22.653	24.639	8.314	8.84	0.65	1
Prevotellaceae	10.904	11.854	3.501	3.648	0.88	1
Lachnospiraceae	9.637	11.33	2.202	3.082	0.705	1
Ruminococcaceae	4.231	5.005	1.017	1.439	1	1
Streptococcaceae	3.006	1.703	1.31	0.557	0.545	1
Peptostreptococcaceae	2.766	2.563	0.8	0.692	0.821	1
Butyricicoccaceae	2.057	1.584	0.757	0.476	0.705	1
Oscillospiraceae	1.849	1.907	0.597	0.532	0.94	1
Rikenellaceae	1.103	0.878	0.443	0.307	0.88	1
Muribaculaceae	0.83	0.473	0.375	0.146	0.94	1
[Eubacterium] coprostanoligenes group	0.55	0.463	0.245	0.142	0.94	1
Christensenellaceae	0.437	0.546	0.182	0.199	0.88	1
Veillonellaceae	0.324	0.5	0.093	0.167	0.705	1
Genus relative abundance (%)
Sarcina	29.992	28.098	8.902	11.249	0.65	1
Lactobacillus	20.174	19.439	7.466	6.463	0.705	1
Clostridium sensu stricto 1	5.694	4.276	1.885	1.267	0.597	1
Prevotella_9	5.309	6.493	1.702	2.15	0.94	1
Streptococcus	3.006	1.703	1.31	0.557	0.545	1
Prevotellaceae NK3B31 group	2.578	2.49	1.732	0.987	0.762	1
Terrisporobacter	2.344	2.105	0.695	0.576	0.821	1
Limosilactobacillus	2.191	3.811	0.777	1.355	0.326	1
UCG-008	1.945	1.505	0.737	0.463	0.705	1
Blautia	1.871	2.006	0.429	0.557	1	1
Subdoligranulum	1.786	2.286	0.362	0.642	0.762	1
Faecalibacterium	1.36	1.47	0.449	0.469	0.94	1
Roseburia	1.32	2.096	0.463	0.682	0.821	1
Prevotella	1.175	1.018	0.506	0.312	0.762	1
Rikenellaceae RC9 gut group	0.982	0.743	0.407	0.255	0.705	1
Coprococcus	0.832	0.812	0.231	0.257	0.597	1
Prevotella_7	0.689	0.759	0.26	0.241	1	1
UCG-005	0.658	0.684	0.262	0.234	0.97	1
Ruminococcus	0.594	0.746	0.181	0.223	0.88	1
Christensenellaceae R-7 group	0.437	0.546	0.182	0.199	0.88	1
Alloprevotella	0.435	0.595	0.185	0.23	0.52	1
Dialister	0.324	0.5	0.093	0.167	0.705	1
Ligilactobacillus	0.288	1.39	0.152	1.23	0.449	1

## Sheet: Colon Week 4
Colon Week 4	Mean		SEM
	Control	DON	Control	DON	P-value	Adjusted P-value
Diversity
InvSimpson	37.056	29.289	5.041	4.09	0.226
Observed	426.7	388.5	22.782	22.147	0.427
Shannon	4.449	4.33	0.128	0.07	0.257
Phylum relative abundance (%)
Firmicutes	71.327	77.274	2.394	1.89	0.059
Bacteroidota	27.177	21.479	2.375	2.01	0.096
Proteobacteria	0.524	0.352	0.082	0.083	0.151
Spirochaetota	0.347	0.369	0.153	0.143	0.65
Desulfobacterota	0.289	0.292	0.068	0.075	1
Actinobacteriota	0.258	0.128	0.08	0.023	0.29
Fibrobacterota	0.039	0.043	0.021	0.018	1
Campylobacterota	0.038	0.064	0.016	0.038	0.938
Family relative abundance (%)
Prevotellaceae	24.343	19.282	2.765	2.427	0.174	0.564
Lachnospiraceae	21.892	25.713	1.799	1.965	0.406	0.703
Ruminococcaceae	11.238	10.744	1.174	1.086	0.496	0.703
Clostridiaceae	9.603	13.782	3.534	3.39	0.406	0.703
Streptococcaceae	6.91	1.682	1.725	0.383	0.003	0.051
Lactobacillaceae	4.779	8.184	0.993	2.777	0.821	0.93
Peptostreptococcaceae	3.876	5.448	0.992	0.986	0.151	0.564
Butyricicoccaceae	2.769	2.992	0.499	0.267	0.88	0.935
Oscillospiraceae	2.658	2.341	0.655	0.56	0.496	0.703
Veillonellaceae	1.509	1.262	0.428	0.272	1	1
Rikenellaceae	1.46	0.929	0.308	0.141	0.199	0.564
Selenomonadaceae	1.381	0.573	0.665	0.118	0.257	0.624
Muribaculaceae	1.103	0.898	0.32	0.373	0.496	0.703
Christensenellaceae	0.79	0.445	0.442	0.153	0.705	0.922
[Eubacterium] coprostanoligenes group	0.787	0.701	0.198	0.178	0.762	0.925
Anaerovoracaceae	0.524	0.333	0.194	0.129	0.112	0.564
Erysipelotrichaceae	0.369	0.504	0.162	0.112	0.049	0.417
Genus relative abundance (%)
Prevotella_9	15.883	12.6	2.435	2.036	0.29	0.841
Clostridium sensu stricto 1	7.11	11.168	3.376	2.872	0.174	0.841
Streptococcus	6.91	1.682	1.725	0.383	0.003	0.093
Faecalibacterium	5.047	4.244	0.786	0.624	0.406	0.841
Blautia	4.098	5.175	0.446	0.706	0.65	0.874
Lactobacillus	3.697	6.274	0.735	1.946	0.597	0.841
Prevotellaceae NK3B31 group	3.681	2.341	0.915	0.634	0.326	0.841
Subdoligranulum	3.507	4.166	0.496	0.565	0.545	0.841
Terrisporobacter	3.098	4.206	0.737	0.812	0.326	0.841
Roseburia	2.769	4.402	0.468	0.69	0.131	0.841
UCG-008	2.589	2.849	0.488	0.272	0.705	0.874
Sarcina	2.487	2.523	0.755	0.594	0.94	0.971
Ruminococcus	1.812	1.591	0.196	0.112	0.199	0.841
Coprococcus	1.708	1.722	0.261	0.305	0.496	0.841
Dialister	1.509	1.262	0.428	0.272	1	1
Alloprevotella	1.39	1.289	0.254	0.279	0.762	0.875
Prevotella	1.388	1.335	0.285	0.233	0.821	0.878
Rikenellaceae RC9 gut group	1.321	0.902	0.27	0.136	0.29	0.841
Prevotella_7	1.104	0.947	0.276	0.377	0.364	0.841
[Eubacterium] ruminantium group	1.101	0.442	0.684	0.102	0.597	0.841
Limosilactobacillus	1.036	1.768	0.305	0.816	0.762	0.875
UCG-005	1.005	1.003	0.202	0.242	0.821	0.878
Mitsuokella	0.938	0.265	0.702	0.087	0.545	0.841
Christensenellaceae R-7 group	0.79	0.445	0.442	0.153	0.705	0.874
Agathobacter	0.709	1.243	0.127	0.422	0.545	0.841
Oribacterium	0.706	0.47	0.137	0.068	0.29	0.841
[Eubacterium] hallii group	0.568	0.53	0.063	0.071	0.597	0.841
Fusicatenibacter	0.558	0.608	0.146	0.108	0.45	0.841
UCG-002	0.54	0.42	0.184	0.167	0.199	0.841
Marvinbryantia	0.515	0.563	0.07	0.06	0.545	0.841
Intestinibacter	0.453	0.679	0.093	0.12	0.096	0.841
